# Supplementary material for: Detection of stable community structures within gut microbiota co-occurrence networks from different human populations
Source: PeerJ. 2018 Feb 7;6:e4303. doi: 10.7717/peerj.4303 (PMC5807925; doi:10.7717/peerj.4303)
Supplement: Table S3 [file peerj-06-4303-s009.csv]

Dataset	Community	MeanRepDist	NumOTUs
Israeli-PN	6	0.760383107	5
LLDEEP	99	0.805447471	2
LLDEEP	4	0.823009165	57
Israeli-PN	3	0.826845432	27
Israeli-PN	14	0.835231469	4
Israeli-PN	1	0.847597816	140
LLDEEP	19	0.84828768	29
TwinsUK	16	0.857680649	5
TwinsUK	20	0.858114172	5
LLDEEP	12	0.859542096	13
TwinsUK	39	0.860807962	8
TwinsUK	44	0.86318047	7
Israeli-PN	18	0.863231248	4
TwinsUK	26	0.88094595	38
TwinsUK	5	0.881057894	75
LLDEEP	6	0.882043239	71
Israeli-PN	2	0.886449607	118
LLDEEP	59	0.888510091	6
LLDEEP	5	0.889992683	196
TwinsUK	2	0.890113685	106
TwinsUK	30	0.893545738	6
LLDEEP	33	0.899130678	8
LLDEEP	49	0.901914467	3
LLDEEP	95	0.907569596	3
LLDEEP	18	0.919290069	18
LLDEEP	34	0.925928384	29
LLDEEP	13	0.926622848	19
LLDEEP	43	0.929560458	8
TwinsUK	4	0.931312178	125
LLDEEP	25	0.932843195	5
LLDEEP	8	0.934182826	29
LLDEEP	48	0.93525256	5
TwinsUK	54	0.935543626	5
LLDEEP	9	0.935839511	76
TwinsUK	23	0.938092122	27
TwinsUK	3	0.938628468	85
LLDEEP	32	0.942204062	9
LLDEEP	38	0.942657091	9
LLDEEP	60	0.943846375	3
LLDEEP	74	0.944925634	4
LLDEEP	88	0.945098039	2
Israeli-PN	28	0.945098039	2
TwinsUK	82	0.945098039	2
LLDEEP	16	0.946711898	5
Israeli-PN	4	0.947779626	13
TwinsUK	45	0.947817301	11
LLDEEP	3	0.948445146	5
TwinsUK	64	0.949537838	4
LLDEEP	56	0.951063886	7
TwinsUK	21	0.951091405	14
TwinsUK	17	0.951105502	11
LLDEEP	53	0.95256917	2
TwinsUK	72	0.95256917	2
TwinsUK	27	0.952667725	3
LLDEEP	71	0.952755906	2
TwinsUK	66	0.952755906	2
TwinsUK	1	0.95290153	7
LLDEEP	11	0.952912496	21
LLDEEP	36	0.952928439	10
TwinsUK	47	0.953125	2
TwinsUK	14	0.953417261	5
Israeli-PN	17	0.953981905	5
TwinsUK	75	0.954005996	3
LLDEEP	31	0.954065424	4
TwinsUK	40	0.954545455	4
TwinsUK	49	0.955189877	9
LLDEEP	26	0.95561622	7
TwinsUK	67	0.956349206	2
LLDEEP	93	0.956521739	2
LLDEEP	17	0.956594359	4
LLDEEP	69	0.956692913	2
Israeli-PN	29	0.956692913	2
LLDEEP	2	0.956894868	14
LLDEEP	54	0.956907412	7
TwinsUK	12	0.956973971	4
TwinsUK	59	0.95793263	3
TwinsUK	15	0.95793263	3
TwinsUK	13	0.958080766	14
TwinsUK	52	0.958262748	7
TwinsUK	11	0.958352181	21
LLDEEP	37	0.958458545	6
LLDEEP	23	0.958943077	6
TwinsUK	7	0.959199319	6
TwinsUK	32	0.959296288	4
TwinsUK	28	0.959391097	7
LLDEEP	22	0.959477921	9
Israeli-PN	10	0.959736703	6
LLDEEP	39	0.959984943	7
Israeli-PN	5	0.960198725	21
TwinsUK	10	0.960229095	20
LLDEEP	87	0.960474308	2
LLDEEP	94	0.960474308	2
Israeli-PN	31	0.960474308	2
TwinsUK	24	0.960474308	4
TwinsUK	51	0.960474308	4
TwinsUK	87	0.960474308	2
TwinsUK	90	0.960474308	2
LLDEEP	15	0.960488537	16
Israeli-PN	23	0.960626877	6
LLDEEP	66	0.960629921	2
LLDEEP	92	0.960629921	2
LLDEEP	10	0.960629921	2
TwinsUK	86	0.960629921	2
TwinsUK	6	0.960696613	7
LLDEEP	14	0.961117447	3
TwinsUK	55	0.961317731	5
LLDEEP	29	0.961791831	3
LLDEEP	24	0.961796442	4
Israeli-PN	12	0.961864451	4
TwinsUK	83	0.961885199	3
TwinsUK	29	0.962091101	4
LLDEEP	27	0.962393149	5
TwinsUK	25	0.962450593	5
LLDEEP	62	0.962568749	5
TwinsUK	41	0.962607591	5
LLDEEP	63	0.962682189	4
TwinsUK	38	0.963051843	3
LLDEEP	20	0.963109354	4
LLDEEP	70	0.963109354	3
LLDEEP	55	0.963202722	3
Israeli-PN	11	0.963329806	8
TwinsUK	58	0.963421751	5
LLDEEP	30	0.963551666	5
LLDEEP	41	0.964172339	8
LLDEEP	75	0.964285714	2
LLDEEP	83	0.964426877	2
LLDEEP	80	0.964426877	2
LLDEEP	47	0.964426877	2
Israeli-PN	24	0.964426877	2
Israeli-PN	20	0.964426877	2
Israeli-PN	21	0.964426877	2
Israeli-PN	15	0.964426877	2
TwinsUK	8	0.964426877	3
TwinsUK	53	0.964426877	2
TwinsUK	74	0.964426877	2
TwinsUK	18	0.964451084	9
TwinsUK	56	0.964509871	3
LLDEEP	40	0.964520245	3
TwinsUK	33	0.964520245	3
LLDEEP	85	0.964566929	2
LLDEEP	76	0.964566929	2
LLDEEP	73	0.964566929	2
LLDEEP	78	0.964566929	2
TwinsUK	68	0.964566929	2
TwinsUK	71	0.964566929	2
TwinsUK	78	0.964566929	2
LLDEEP	81	0.964659203	3
TwinsUK	9	0.965517206	6
TwinsUK	35	0.965608271	6
LLDEEP	21	0.965744401	3
LLDEEP	42	0.965806646	4
Israeli-PN	13	0.965827394	3
LLDEEP	86	0.965832581	3
Israeli-PN	8	0.965837768	3
LLDEEP	50	0.965879265	3
LLDEEP	68	0.965966754	3
LLDEEP	7	0.966336767	6
TwinsUK	31	0.966457627	4
TwinsUK	37	0.96652753	4
TwinsUK	50	0.966750657	7
TwinsUK	22	0.966871557	5
LLDEEP	45	0.966873706	7
TwinsUK	36	0.966873706	7
LLDEEP	57	0.967206878	4
Israeli-PN	16	0.967785524	4
TwinsUK	80	0.968253968	2
LLDEEP	89	0.968379447	2
LLDEEP	82	0.968379447	2
LLDEEP	102	0.968379447	2
LLDEEP	101	0.968379447	2
LLDEEP	104	0.968379447	2
LLDEEP	67	0.968379447	2
LLDEEP	91	0.968379447	2
LLDEEP	44	0.968379447	4
LLDEEP	1	0.968379447	2
Israeli-PN	25	0.968379447	2
Israeli-PN	26	0.968379447	2
TwinsUK	85	0.968379447	2
TwinsUK	34	0.968379447	4
TwinsUK	65	0.968379447	2
TwinsUK	92	0.968379447	2
TwinsUK	95	0.968379447	2
TwinsUK	94	0.968379447	2
TwinsUK	19	0.968379447	2
TwinsUK	77	0.968379447	2
TwinsUK	76	0.968379447	2
TwinsUK	79	0.968379447	2
LLDEEP	46	0.968441692	4
LLDEEP	35	0.968457253	3
LLDEEP	51	0.968496034	4
LLDEEP	58	0.968503937	2
LLDEEP	103	0.968503937	2
LLDEEP	98	0.968503937	2
LLDEEP	90	0.968503937	2
LLDEEP	79	0.968503937	2
Israeli-PN	27	0.968503937	2
Israeli-PN	30	0.968503937	2
TwinsUK	57	0.968503937	2
TwinsUK	84	0.968503937	2
TwinsUK	60	0.968503937	2
TwinsUK	69	0.968503937	2
TwinsUK	93	0.968503937	2
TwinsUK	42	0.968503937	2
TwinsUK	43	0.968627451	2
LLDEEP	84	0.969216716	4
LLDEEP	52	0.969733279	3
TwinsUK	70	0.96978515	3
Israeli-PN	9	0.971081925	3
Israeli-PN	7	0.971578849	5
LLDEEP	100	0.972440945	2
LLDEEP	96	0.972440945	2
TwinsUK	88	0.972440945	2
TwinsUK	62	0.972440945	2
TwinsUK	91	0.972440945	2
LLDEEP	105	0.97254902	2
Israeli-PN	19	0.97254902	2
TwinsUK	96	0.97254902	2
TwinsUK	46	0.97254902	2
LLDEEP	64	0.973037461	4
Israeli-PN	22	0.973711784	3
TwinsUK	61	0.975029307	3
LLDEEP	77	0.976284585	2
TwinsUK	48	0.976284585	2
LLDEEP	28	0.976377953	2
LLDEEP	61	0.976377953	2
LLDEEP	65	0.976377953	2
LLDEEP	72	0.976377953	2
TwinsUK	81	0.976377953	2
TwinsUK	63	0.976377953	2
TwinsUK	73	0.976377953	2
LLDEEP	97	0.9765625	2
TwinsUK	89	0.9765625	2
