# Supplementary material for: Detection of stable community structures within gut microbiota co-occurrence networks from different human populations
Source: PeerJ. 2018 Feb 7;6:e4303. doi: 10.7717/peerj.4303 (PMC5807925; doi:10.7717/peerj.4303)
Supplement: Table S5 — Shown is 1-normalised variation of information as throughout. [file peerj-06-4303-s011.csv]

Maximum null and minimum real normalised variation of information values observed when comparing the three data sets, pairwise, at different p-value network thresholds and gamma parameters for community detection (shown is 1-normalised variation of information as throughout).
P-value Threshold	Gamma Value	Max Null Normalised Variation of Information Between Any Pair (1000 Permutations)	Min Real Normalised Variation of Information Between Any Pair (excluding self comparisons)
0.0001	0.2	0.509737292	0.647665138
0.0001	0.4	0.461903452	0.637273551
0.0001	1	0.431458022	0.675592134
0.01	0.2	0.516507637	0.667960195
0.01	0.4	0.4117866	0.636509144
0.01	1	0.414064958	0.66383517
0.1	0.2	0.534794694	0.660970396
0.1	0.4	0.489496291	0.659186584
0.1	1	0.393412164	0.649806519
