# Supplementary material for: Detection of stable community structures within gut microbiota co-occurrence networks from different human populations
Source: PeerJ. 2018 Feb 7;6:e4303. doi: 10.7717/peerj.4303 (PMC5807925; doi:10.7717/peerj.4303)
Supplement: Table S6 [file peerj-06-4303-s012.csv]

Community Type	Dataset	OTU	Community	kingdom	phylum	class	order	family	genus	species
blue
	TwinsUK
		OTU_1216	75	Bacteria	Firmicutes	Clostridia	Clostridiales	Ruminococcaceae	Ruminococcus	Unassigned
		OTU_10224	75	Bacteria	Firmicutes	Clostridia	Clostridiales	Ruminococcaceae	Ruminococcus	Unassigned
		OTU_64304	75	Bacteria	Firmicutes	Clostridia	Clostridiales	Ruminococcaceae	Ruminococcus	Unassigned
	LLDEEP
		OTU_1216	31	Bacteria	Firmicutes	Clostridia	Clostridiales	Ruminococcaceae	Ruminococcus	Unassigned
		OTU_10224	31	Bacteria	Firmicutes	Clostridia	Clostridiales	Ruminococcaceae	Ruminococcus	Unassigned
		OTU_64304	31	Bacteria	Firmicutes	Clostridia	Clostridiales	Ruminococcaceae	Ruminococcus	Unassigned
		OTU_45856	31	Bacteria	Firmicutes	Clostridia	Clostridiales	Ruminococcaceae	Ruminococcus	Unassigned
	Israeli-PN
		OTU_1216	29	Bacteria	Firmicutes	Clostridia	Clostridiales	Ruminococcaceae	Ruminococcus	Unassigned
		OTU_64304	29	Bacteria	Firmicutes	Clostridia	Clostridiales	Ruminococcaceae	Ruminococcus	Unassigned
brown
	TwinsUK
		OTU_12743	16	Bacteria	Firmicutes	Clostridia	Clostridiales	Veillonellaceae	Veillonella	dispar
		OTU_1039	16	Bacteria	Proteobacteria	Gammaproteobacteria	Pasteurellales	Pasteurellaceae	Haemophilus	parainfluenzae
		OTU_79741	16	Bacteria	Firmicutes	Clostridia	Clostridiales	Veillonellaceae	Veillonella	parvula
		OTU_79652	16	Bacteria	Firmicutes	Clostridia	Clostridiales	Veillonellaceae	Veillonella	parvula
		OTU_79998	16	Bacteria	Firmicutes	Clostridia	Clostridiales	Veillonellaceae	Veillonella	dispar
	LLDEEP
		OTU_12743	53	Bacteria	Firmicutes	Clostridia	Clostridiales	Veillonellaceae	Veillonella	dispar
		OTU_79741	53	Bacteria	Firmicutes	Clostridia	Clostridiales	Veillonellaceae	Veillonella	parvula
	Israeli-PN
		OTU_12743	14	Bacteria	Firmicutes	Clostridia	Clostridiales	Veillonellaceae	Veillonella	dispar
		OTU_1039	14	Bacteria	Proteobacteria	Gammaproteobacteria	Pasteurellales	Pasteurellaceae	Haemophilus	parainfluenzae
		OTU_79741	14	Bacteria	Firmicutes	Clostridia	Clostridiales	Veillonellaceae	Veillonella	parvula
		OTU_79652	14	Bacteria	Firmicutes	Clostridia	Clostridiales	Veillonellaceae	Veillonella	parvula
turquoise
	TwinsUK
		OTU_1858	42	Bacteria	Firmicutes	Clostridia	Clostridiales	Unassigned	Unassigned	Unassigned
		OTU_10098	42	Bacteria	Firmicutes	Clostridia	Clostridiales	Unassigned	Unassigned	Unassigned
	LLDEEP
		OTU_1858	58	Bacteria	Firmicutes	Clostridia	Clostridiales	Unassigned	Unassigned	Unassigned
		OTU_10098	58	Bacteria	Firmicutes	Clostridia	Clostridiales	Unassigned	Unassigned	Unassigned
	Israeli-PN
		OTU_1858	27	Bacteria	Firmicutes	Clostridia	Clostridiales	Unassigned	Unassigned	Unassigned
		OTU_10098	27	Bacteria	Firmicutes	Clostridia	Clostridiales	Unassigned	Unassigned	Unassigned
greenyellow
	TwinsUK
		OTU_5042	9	Bacteria	Firmicutes	Clostridia	Clostridiales	Ruminococcaceae	Ruminococcus	Unassigned
		OTU_9409	9	Bacteria	Firmicutes	Clostridia	Clostridiales	Ruminococcaceae	Ruminococcus	Unassigned
		OTU_63185	9	Bacteria	Firmicutes	Clostridia	Clostridiales	Ruminococcaceae	Ruminococcus	Unassigned
		OTU_34756	9	Bacteria	Firmicutes	Clostridia	Clostridiales	Ruminococcaceae	Ruminococcus	Unassigned
		OTU_718	9	Bacteria	Firmicutes	Clostridia	Clostridiales	Ruminococcaceae	Ruminococcus	Unassigned
		OTU_59263	9	Bacteria	Firmicutes	Clostridia	Clostridiales	Ruminococcaceae	Ruminococcus	Unassigned
	LLDEEP
		OTU_5042	48	Bacteria	Firmicutes	Clostridia	Clostridiales	Ruminococcaceae	Ruminococcus	Unassigned
		OTU_12156	48	Bacteria	Firmicutes	Clostridia	Clostridiales	Lachnospiraceae	Blautia	Unassigned
		OTU_34756	48	Bacteria	Firmicutes	Clostridia	Clostridiales	Ruminococcaceae	Ruminococcus	Unassigned
		OTU_718	48	Bacteria	Firmicutes	Clostridia	Clostridiales	Ruminococcaceae	Ruminococcus	Unassigned
		OTU_59263	48	Bacteria	Firmicutes	Clostridia	Clostridiales	Ruminococcaceae	Ruminococcus	Unassigned
	Israeli-PN
		OTU_63185	22	Bacteria	Firmicutes	Clostridia	Clostridiales	Ruminococcaceae	Ruminococcus	Unassigned
		OTU_718	22	Bacteria	Firmicutes	Clostridia	Clostridiales	Ruminococcaceae	Ruminococcus	Unassigned
		OTU_59263	22	Bacteria	Firmicutes	Clostridia	Clostridiales	Ruminococcaceae	Ruminococcus	Unassigned
purple
	TwinsUK
		OTU_63593	40	Bacteria	Firmicutes	Clostridia	Clostridiales	Unassigned	Unassigned	Unassigned
		OTU_3468	40	Bacteria	Firmicutes	Clostridia	Clostridiales	Unassigned	Unassigned	Unassigned
		OTU_5111	40	Bacteria	Firmicutes	Clostridia	Clostridiales	Unassigned	Unassigned	Unassigned
		OTU_5552	40	Bacteria	Firmicutes	Clostridia	Clostridiales	Unassigned	Unassigned	Unassigned
	LLDEEP
		OTU_63593	83	Bacteria	Firmicutes	Clostridia	Clostridiales	Unassigned	Unassigned	Unassigned
		OTU_3468	83	Bacteria	Firmicutes	Clostridia	Clostridiales	Unassigned	Unassigned	Unassigned
	Israeli-PN
		OTU_63593	15	Bacteria	Firmicutes	Clostridia	Clostridiales	Unassigned	Unassigned	Unassigned
		OTU_3468	15	Bacteria	Firmicutes	Clostridia	Clostridiales	Unassigned	Unassigned	Unassigned
salmon
	TwinsUK
		OTU_3935	74	Bacteria	Firmicutes	Clostridia	Clostridiales	Lachnospiraceae	Unassigned	Unassigned
		OTU_8756	74	Bacteria	Firmicutes	Clostridia	Clostridiales	Lachnospiraceae	Unassigned	Unassigned
	LLDEEP
		OTU_3935	81	Bacteria	Firmicutes	Clostridia	Clostridiales	Lachnospiraceae	Unassigned	Unassigned
		OTU_57426	81	Bacteria	Firmicutes	Clostridia	Clostridiales	Lachnospiraceae	Unassigned	Unassigned
		OTU_834	81	Bacteria	Firmicutes	Clostridia	Clostridiales	Lachnospiraceae	Unassigned	Unassigned
	Israeli-PN
		OTU_3935	21	Bacteria	Firmicutes	Clostridia	Clostridiales	Lachnospiraceae	Unassigned	Unassigned
		OTU_8756	21	Bacteria	Firmicutes	Clostridia	Clostridiales	Lachnospiraceae	Unassigned	Unassigned
yellow
	TwinsUK
		OTU_477	82	Bacteria	Proteobacteria	Betaproteobacteria	Burkholderiales	Alcaligenaceae	Sutterella	Unassigned
		OTU_11552	82	Bacteria	Proteobacteria	Betaproteobacteria	Burkholderiales	Alcaligenaceae	Sutterella	Unassigned
	LLDEEP
		OTU_477	88	Bacteria	Proteobacteria	Betaproteobacteria	Burkholderiales	Alcaligenaceae	Sutterella	Unassigned
		OTU_11552	88	Bacteria	Proteobacteria	Betaproteobacteria	Burkholderiales	Alcaligenaceae	Sutterella	Unassigned
	Israeli-PN
		OTU_477	28	Bacteria	Proteobacteria	Betaproteobacteria	Burkholderiales	Alcaligenaceae	Sutterella	Unassigned
		OTU_11552	28	Bacteria	Proteobacteria	Betaproteobacteria	Burkholderiales	Alcaligenaceae	Sutterella	Unassigned
pink
	TwinsUK
		OTU_28732	28	Bacteria	Firmicutes	Clostridia	Clostridiales	Unassigned	Unassigned	Unassigned
		OTU_319	28	Bacteria	Firmicutes	Clostridia	Clostridiales	Lachnospiraceae	Coprococcus	eutactus
		OTU_77454	28	Bacteria	Firmicutes	Clostridia	Clostridiales	Lachnospiraceae	Coprococcus	eutactus
		OTU_6660	28	Bacteria	Firmicutes	Clostridia	Clostridiales	Ruminococcaceae	Unassigned	Unassigned
		OTU_25048	28	Bacteria	Firmicutes	Clostridia	Clostridiales	Lachnospiraceae	Coprococcus	Unassigned
		OTU_859	28	Bacteria	Firmicutes	Clostridia	Clostridiales	Lachnospiraceae	Coprococcus	eutactus
		OTU_333	28	Bacteria	Firmicutes	Clostridia	Clostridiales	Lachnospiraceae	Coprococcus	Unassigned
	LLDEEP
		OTU_18983	18	Bacteria	Firmicutes	Clostridia	Clostridiales	Lachnospiraceae	Unassigned	Unassigned
		OTU_28732	18	Bacteria	Firmicutes	Clostridia	Clostridiales	Unassigned	Unassigned	Unassigned
		OTU_20490	18	Bacteria	Firmicutes	Clostridia	Clostridiales	Unassigned	Unassigned	Unassigned
		OTU_319	18	Bacteria	Firmicutes	Clostridia	Clostridiales	Lachnospiraceae	Coprococcus	eutactus
		OTU_77454	18	Bacteria	Firmicutes	Clostridia	Clostridiales	Lachnospiraceae	Coprococcus	eutactus
		OTU_6660	18	Bacteria	Firmicutes	Clostridia	Clostridiales	Ruminococcaceae	Unassigned	Unassigned
		OTU_76212	18	Bacteria	Firmicutes	Clostridia	Clostridiales	Lachnospiraceae	Unassigned	Unassigned
		OTU_59258	18	Bacteria	Firmicutes	Clostridia	Clostridiales	Unassigned	Unassigned	Unassigned
		OTU_25048	18	Bacteria	Firmicutes	Clostridia	Clostridiales	Lachnospiraceae	Coprococcus	Unassigned
		OTU_859	18	Bacteria	Firmicutes	Clostridia	Clostridiales	Lachnospiraceae	Coprococcus	eutactus
		OTU_14554	18	Bacteria	Firmicutes	Clostridia	Clostridiales	Lachnospiraceae	Unassigned	Unassigned
		OTU_333	18	Bacteria	Firmicutes	Clostridia	Clostridiales	Lachnospiraceae	Coprococcus	Unassigned
		OTU_36680	18	Bacteria	Firmicutes	Clostridia	Clostridiales	Unassigned	Unassigned	Unassigned
		OTU_93820	18	Bacteria	Firmicutes	Clostridia	Clostridiales	Lachnospiraceae	Unassigned	Unassigned
		OTU_48631	18	Bacteria	Firmicutes	Clostridia	Clostridiales	Lachnospiraceae	Blautia	Unassigned
		OTU_18646	18	Bacteria	Firmicutes	Clostridia	Clostridiales	Lachnospiraceae	Coprococcus	eutactus
		OTU_35875	18	Bacteria	Firmicutes	Clostridia	Clostridiales	Unassigned	Unassigned	Unassigned
		OTU_56402	18	Bacteria	Firmicutes	Clostridia	Clostridiales	Lachnospiraceae	Unassigned	Unassigned
	Israeli-PN
		OTU_28732	23	Bacteria	Firmicutes	Clostridia	Clostridiales	Unassigned	Unassigned	Unassigned
		OTU_319	23	Bacteria	Firmicutes	Clostridia	Clostridiales	Lachnospiraceae	Coprococcus	eutactus
		OTU_77454	23	Bacteria	Firmicutes	Clostridia	Clostridiales	Lachnospiraceae	Coprococcus	eutactus
		OTU_6660	23	Bacteria	Firmicutes	Clostridia	Clostridiales	Ruminococcaceae	Unassigned	Unassigned
		OTU_859	23	Bacteria	Firmicutes	Clostridia	Clostridiales	Lachnospiraceae	Coprococcus	eutactus
		OTU_333	23	Bacteria	Firmicutes	Clostridia	Clostridiales	Lachnospiraceae	Coprococcus	Unassigned
green
	TwinsUK
		OTU_29982	36	Bacteria	Firmicutes	Clostridia	Clostridiales	Ruminococcaceae	Unassigned	Unassigned
		OTU_57822	36	Bacteria	Firmicutes	Clostridia	Clostridiales	Ruminococcaceae	Unassigned	Unassigned
		OTU_35633	36	Bacteria	Firmicutes	Clostridia	Clostridiales	Ruminococcaceae	Unassigned	Unassigned
		OTU_43522	36	Bacteria	Firmicutes	Clostridia	Clostridiales	Ruminococcaceae	Unassigned	Unassigned
		OTU_6914	36	Bacteria	Firmicutes	Clostridia	Clostridiales	Ruminococcaceae	Unassigned	Unassigned
		OTU_15481	36	Bacteria	Firmicutes	Clostridia	Clostridiales	Ruminococcaceae	Unassigned	Unassigned
		OTU_19605	36	Bacteria	Firmicutes	Clostridia	Clostridiales	Ruminococcaceae	Unassigned	Unassigned
	LLDEEP
		OTU_29982	45	Bacteria	Firmicutes	Clostridia	Clostridiales	Ruminococcaceae	Unassigned	Unassigned
		OTU_57822	45	Bacteria	Firmicutes	Clostridia	Clostridiales	Ruminococcaceae	Unassigned	Unassigned
		OTU_35633	45	Bacteria	Firmicutes	Clostridia	Clostridiales	Ruminococcaceae	Unassigned	Unassigned
		OTU_43522	45	Bacteria	Firmicutes	Clostridia	Clostridiales	Ruminococcaceae	Unassigned	Unassigned
		OTU_6914	45	Bacteria	Firmicutes	Clostridia	Clostridiales	Ruminococcaceae	Unassigned	Unassigned
		OTU_15481	45	Bacteria	Firmicutes	Clostridia	Clostridiales	Ruminococcaceae	Unassigned	Unassigned
		OTU_19605	45	Bacteria	Firmicutes	Clostridia	Clostridiales	Ruminococcaceae	Unassigned	Unassigned
	Israeli-PN
		OTU_6914	31	Bacteria	Firmicutes	Clostridia	Clostridiales	Ruminococcaceae	Unassigned	Unassigned
		OTU_19605	31	Bacteria	Firmicutes	Clostridia	Clostridiales	Ruminococcaceae	Unassigned	Unassigned
cyan
	TwinsUK
		OTU_510	47	Bacteria	Firmicutes	Clostridia	Clostridiales	Unassigned	Unassigned	Unassigned
		OTU_5085	47	Bacteria	Firmicutes	Clostridia	Clostridiales	Unassigned	Unassigned	Unassigned
	LLDEEP
		OTU_510	60	Bacteria	Firmicutes	Clostridia	Clostridiales	Unassigned	Unassigned	Unassigned
		OTU_11720	60	Bacteria	Firmicutes	Clostridia	Clostridiales	Lachnospiraceae	Coprococcus	Unassigned
		OTU_5085	60	Bacteria	Firmicutes	Clostridia	Clostridiales	Unassigned	Unassigned	Unassigned
	Israeli-PN
		OTU_62143	17	Bacteria	Firmicutes	Clostridia	Clostridiales	Lachnospiraceae	Coprococcus	Unassigned
		OTU_9918	17	Bacteria	Firmicutes	Clostridia	Clostridiales	Unassigned	Unassigned	Unassigned
		OTU_510	17	Bacteria	Firmicutes	Clostridia	Clostridiales	Unassigned	Unassigned	Unassigned
		OTU_5085	17	Bacteria	Firmicutes	Clostridia	Clostridiales	Unassigned	Unassigned	Unassigned
		OTU_53841	17	Bacteria	Firmicutes	Clostridia	Clostridiales	Lachnospiraceae	Coprococcus	Unassigned
black
	TwinsUK
		OTU_47	30	Bacteria	Bacteroidetes	Bacteroidia	Bacteroidales	Prevotellaceae	Prevotella	copri
		OTU_6161	30	Bacteria	Bacteroidetes	Bacteroidia	Bacteroidales	Bacteroidaceae	Bacteroides	Unassigned
		OTU_55524	30	Bacteria	Bacteroidetes	Bacteroidia	Bacteroidales	Prevotellaceae	Prevotella	copri
		OTU_59734	30	Bacteria	Bacteroidetes	Bacteroidia	Bacteroidales	Prevotellaceae	Prevotella	copri
		OTU_53387	30	Bacteria	Bacteroidetes	Bacteroidia	Bacteroidales	Prevotellaceae	Prevotella	copri
		OTU_2249	30	Bacteria	Bacteroidetes	Bacteroidia	Bacteroidales	Prevotellaceae	Prevotella	copri
	LLDEEP
		OTU_47	38	Bacteria	Bacteroidetes	Bacteroidia	Bacteroidales	Prevotellaceae	Prevotella	copri
		OTU_18866	38	Bacteria	Bacteroidetes	Bacteroidia	Bacteroidales	Prevotellaceae	Prevotella	copri
		OTU_55524	38	Bacteria	Bacteroidetes	Bacteroidia	Bacteroidales	Prevotellaceae	Prevotella	copri
		OTU_42295	38	Bacteria	Bacteroidetes	Bacteroidia	Bacteroidales	Prevotellaceae	Prevotella	copri
		OTU_59734	38	Bacteria	Bacteroidetes	Bacteroidia	Bacteroidales	Prevotellaceae	Prevotella	copri
		OTU_53387	38	Bacteria	Bacteroidetes	Bacteroidia	Bacteroidales	Prevotellaceae	Prevotella	copri
		OTU_27211	38	Bacteria	Bacteroidetes	Bacteroidia	Bacteroidales	Prevotellaceae	Prevotella	copri
		OTU_2249	38	Bacteria	Bacteroidetes	Bacteroidia	Bacteroidales	Prevotellaceae	Prevotella	copri
		OTU_81	38	Bacteria	Bacteroidetes	Bacteroidia	Bacteroidales	Prevotellaceae	Prevotella	copri
	Israeli-PN
		OTU_47	4	Bacteria	Bacteroidetes	Bacteroidia	Bacteroidales	Prevotellaceae	Prevotella	copri
		OTU_18866	4	Bacteria	Bacteroidetes	Bacteroidia	Bacteroidales	Prevotellaceae	Prevotella	copri
		OTU_58840	4	Bacteria	Bacteroidetes	Bacteroidia	Bacteroidales	Prevotellaceae	Prevotella	copri
		OTU_59643	4	Bacteria	Bacteroidetes	Bacteroidia	Bacteroidales	Prevotellaceae	Prevotella	copri
		OTU_55524	4	Bacteria	Bacteroidetes	Bacteroidia	Bacteroidales	Prevotellaceae	Prevotella	copri
		OTU_53368	4	Bacteria	Bacteroidetes	Bacteroidia	Bacteroidales	Prevotellaceae	Prevotella	copri
		OTU_42295	4	Bacteria	Bacteroidetes	Bacteroidia	Bacteroidales	Prevotellaceae	Prevotella	copri
		OTU_59734	4	Bacteria	Bacteroidetes	Bacteroidia	Bacteroidales	Prevotellaceae	Prevotella	copri
		OTU_53387	4	Bacteria	Bacteroidetes	Bacteroidia	Bacteroidales	Prevotellaceae	Prevotella	copri
		OTU_27211	4	Bacteria	Bacteroidetes	Bacteroidia	Bacteroidales	Prevotellaceae	Prevotella	copri
		OTU_15294	4	Bacteria	Bacteroidetes	Bacteroidia	Bacteroidales	Prevotellaceae	Prevotella	copri
		OTU_2249	4	Bacteria	Bacteroidetes	Bacteroidia	Bacteroidales	Prevotellaceae	Prevotella	copri
		OTU_81	4	Bacteria	Bacteroidetes	Bacteroidia	Bacteroidales	Prevotellaceae	Prevotella	copri
magenta
	TwinsUK
		OTU_8903	18	Bacteria	Firmicutes	Clostridia	Clostridiales	Ruminococcaceae	Ruminococcus	Unassigned
		OTU_44936	18	Bacteria	Firmicutes	Clostridia	Clostridiales	Ruminococcaceae	Unassigned	Unassigned
		OTU_6079	18	Bacteria	Firmicutes	Clostridia	Clostridiales	Ruminococcaceae	Unassigned	Unassigned
		OTU_66108	18	Bacteria	Firmicutes	Clostridia	Clostridiales	Ruminococcaceae	Ruminococcus	Unassigned
		OTU_28292	18	Bacteria	Firmicutes	Clostridia	Clostridiales	Ruminococcaceae	Unassigned	Unassigned
		OTU_4111	18	Bacteria	Firmicutes	Clostridia	Clostridiales	Ruminococcaceae	Ruminococcus	Unassigned
		OTU_832	18	Bacteria	Firmicutes	Clostridia	Clostridiales	Ruminococcaceae	Ruminococcus	Unassigned
		OTU_66929	18	Bacteria	Firmicutes	Clostridia	Clostridiales	Ruminococcaceae	Unassigned	Unassigned
		OTU_3295	18	Bacteria	Firmicutes	Clostridia	Clostridiales	Ruminococcaceae	Unassigned	Unassigned
	LLDEEP
		OTU_29983	13	Bacteria	Firmicutes	Clostridia	Clostridiales	Lachnospiraceae	Coprococcus	Unassigned
		OTU_27537	13	Bacteria	Firmicutes	Clostridia	Clostridiales	Ruminococcaceae	Unassigned	Unassigned
		OTU_51501	13	Bacteria	Firmicutes	Clostridia	Clostridiales	Ruminococcaceae	Ruminococcus	Unassigned
		OTU_49088	13	Bacteria	Firmicutes	Clostridia	Clostridiales	Ruminococcaceae	Ruminococcus	Unassigned
		OTU_73200	13	Bacteria	Firmicutes	Clostridia	Clostridiales	Lachnospiraceae	Unassigned	Unassigned
		OTU_48484	13	Bacteria	Firmicutes	Clostridia	Clostridiales	Ruminococcaceae	Ruminococcus	Unassigned
		OTU_69834	13	Bacteria	Firmicutes	Clostridia	Clostridiales	Ruminococcaceae	Ruminococcus	Unassigned
		OTU_8903	13	Bacteria	Firmicutes	Clostridia	Clostridiales	Ruminococcaceae	Ruminococcus	Unassigned
		OTU_44936	13	Bacteria	Firmicutes	Clostridia	Clostridiales	Ruminococcaceae	Unassigned	Unassigned
		OTU_25547	13	Bacteria	Firmicutes	Clostridia	Clostridiales	Ruminococcaceae	Unassigned	Unassigned
		OTU_10769	13	Bacteria	Firmicutes	Clostridia	Clostridiales	Ruminococcaceae	Ruminococcus	Unassigned
		OTU_6079	13	Bacteria	Firmicutes	Clostridia	Clostridiales	Ruminococcaceae	Unassigned	Unassigned
		OTU_14905	13	Bacteria	Firmicutes	Clostridia	Clostridiales	Lachnospiraceae	Unassigned	Unassigned
		OTU_28292	13	Bacteria	Firmicutes	Clostridia	Clostridiales	Ruminococcaceae	Unassigned	Unassigned
		OTU_4111	13	Bacteria	Firmicutes	Clostridia	Clostridiales	Ruminococcaceae	Ruminococcus	Unassigned
		OTU_832	13	Bacteria	Firmicutes	Clostridia	Clostridiales	Ruminococcaceae	Ruminococcus	Unassigned
		OTU_32873	13	Bacteria	Firmicutes	Clostridia	Clostridiales	Lachnospiraceae	Blautia	Unassigned
		OTU_66929	13	Bacteria	Firmicutes	Clostridia	Clostridiales	Ruminococcaceae	Unassigned	Unassigned
		OTU_3295	13	Bacteria	Firmicutes	Clostridia	Clostridiales	Ruminococcaceae	Unassigned	Unassigned
	Israeli-PN
		OTU_44936	7	Bacteria	Firmicutes	Clostridia	Clostridiales	Ruminococcaceae	Unassigned	Unassigned
		OTU_66108	7	Bacteria	Firmicutes	Clostridia	Clostridiales	Ruminococcaceae	Ruminococcus	Unassigned
		OTU_28292	7	Bacteria	Firmicutes	Clostridia	Clostridiales	Ruminococcaceae	Unassigned	Unassigned
		OTU_832	7	Bacteria	Firmicutes	Clostridia	Clostridiales	Ruminococcaceae	Ruminococcus	Unassigned
		OTU_3295	7	Bacteria	Firmicutes	Clostridia	Clostridiales	Ruminococcaceae	Unassigned	Unassigned
tan
	TwinsUK
		OTU_888	33	Bacteria	Firmicutes	Clostridia	Clostridiales	Lachnospiraceae	Coprococcus	Unassigned
		OTU_5153	33	Bacteria	Firmicutes	Clostridia	Clostridiales	Lachnospiraceae	Coprococcus	Unassigned
		OTU_3586	33	Bacteria	Firmicutes	Clostridia	Clostridiales	Lachnospiraceae	Unassigned	Unassigned
	LLDEEP
		OTU_888	40	Bacteria	Firmicutes	Clostridia	Clostridiales	Lachnospiraceae	Coprococcus	Unassigned
		OTU_5153	40	Bacteria	Firmicutes	Clostridia	Clostridiales	Lachnospiraceae	Coprococcus	Unassigned
		OTU_3586	40	Bacteria	Firmicutes	Clostridia	Clostridiales	Lachnospiraceae	Unassigned	Unassigned
	Israeli-PN
		OTU_888	10	Bacteria	Firmicutes	Clostridia	Clostridiales	Lachnospiraceae	Coprococcus	Unassigned
		OTU_64985	10	Bacteria	Firmicutes	Clostridia	Clostridiales	Lachnospiraceae	Unassigned	Unassigned
		OTU_4633	10	Bacteria	Firmicutes	Clostridia	Clostridiales	Lachnospiraceae	Unassigned	Unassigned
		OTU_5153	10	Bacteria	Firmicutes	Clostridia	Clostridiales	Lachnospiraceae	Coprococcus	Unassigned
		OTU_42834	10	Bacteria	Firmicutes	Clostridia	Clostridiales	Lachnospiraceae	Coprococcus	Unassigned
		OTU_3586	10	Bacteria	Firmicutes	Clostridia	Clostridiales	Lachnospiraceae	Unassigned	Unassigned
red
	TwinsUK
		OTU_59286	55	Bacteria	Firmicutes	Clostridia	Clostridiales	Unassigned	Unassigned	Unassigned
		OTU_2298	55	Bacteria	Firmicutes	Clostridia	Clostridiales	Unassigned	Unassigned	Unassigned
		OTU_19998	55	Bacteria	Firmicutes	Clostridia	Clostridiales	Unassigned	Unassigned	Unassigned
		OTU_67605	55	Bacteria	Firmicutes	Clostridia	Clostridiales	Unassigned	Unassigned	Unassigned
		OTU_30435	55	Bacteria	Firmicutes	Clostridia	Clostridiales	Unassigned	Unassigned	Unassigned
	LLDEEP
		OTU_2298	46	Bacteria	Firmicutes	Clostridia	Clostridiales	Unassigned	Unassigned	Unassigned
		OTU_76113	46	Bacteria	Firmicutes	Clostridia	Clostridiales	Unassigned	Unassigned	Unassigned
		OTU_30435	46	Bacteria	Firmicutes	Clostridia	Clostridiales	Unassigned	Unassigned	Unassigned
		OTU_12544	46	Bacteria	Firmicutes	Clostridia	Clostridiales	Unassigned	Unassigned	Unassigned
	Israeli-PN
		OTU_2298	11	Bacteria	Firmicutes	Clostridia	Clostridiales	Unassigned	Unassigned	Unassigned
		OTU_76113	11	Bacteria	Firmicutes	Clostridia	Clostridiales	Unassigned	Unassigned	Unassigned
		OTU_19998	11	Bacteria	Firmicutes	Clostridia	Clostridiales	Unassigned	Unassigned	Unassigned
		OTU_67605	11	Bacteria	Firmicutes	Clostridia	Clostridiales	Unassigned	Unassigned	Unassigned
		OTU_3538	11	Bacteria	Firmicutes	Clostridia	Clostridiales	Unassigned	Unassigned	Unassigned
		OTU_30435	11	Bacteria	Firmicutes	Clostridia	Clostridiales	Unassigned	Unassigned	Unassigned
		OTU_12544	11	Bacteria	Firmicutes	Clostridia	Clostridiales	Unassigned	Unassigned	Unassigned
		OTU_55696	11	Bacteria	Firmicutes	Clostridia	Clostridiales	Unassigned	Unassigned	Unassigned
